# Supplementary material for: Effects of β-Glucan Supplementation on LPS-Induced Endotoxemia in Horses
Source: Animals (Basel). 2024 Jan 31;14(3):474. doi: 10.3390/ani14030474 (PMC10854761; doi:10.3390/ani14030474)
Supplement: Supplementary file 1 [file animals-14-00474-s001.zip]

Archive with 5 entries (5 files):
- ELISA assays graphics- Supplement.pdf
- ELISA assays IL-10 - Supplement.pdf
- ELISA assays IL-6 - Supplement.pdf
- ELISA assays IL-8- Supplement.pdf
- ELISA assays TNF a- Supplement.pdf
